# Supplementary material for: Perioperative Thyroid-Metabolic Changes in Pancreatic Ductal Adenocarcinoma According to Surgical Management
Source: Cancers (Basel). 2026 May 28;18(11):1769. doi: 10.3390/cancers18111769 (PMC13255950; doi:10.3390/cancers18111769)
Supplement: Supplementary file 1 [file cancers-18-01769-s001.zip]

Archive with 1 entries (1 files):
- cancers-4311091-supplementary.pdf
